# Supplementary material for: Tumor Treating Fields Concomitant with Sorafenib in Advanced Hepatocellular Cancer: Results of the HEPANOVA Phase II Study
Source: Cancers (Basel). 2022 Mar 18;14(6):1568. doi: 10.3390/cancers14061568 (PMC8946145; doi:10.3390/cancers14061568)
Supplement: Supplementary file 1 [file cancers-14-01568-s001.zip]

Archive with 1 entries (1 files):
- cancers-1602409-supplementary.pdf
